# Supplementary material for: Construction of Composite Biocontrol Agent (BCA): Developing Effective Strategies for Controlling Postharvest Blue Mold and Patulin in Apples
Source: Foods. 2025 Sep 29;14(19):3378. doi: 10.3390/foods14193378 (PMC12523723; doi:10.3390/foods14193378)
Supplement: Supplementary file 1 [file foods-14-03378-s001.zip]

Archive with 1 entries (1 files):
- foods-3882474-supplementary.pdf
